# Supplementary material for: Effects of Curcumin Supplementation on Exercise Recovery, Oxidative Stress, Inflammation, Muscle Damage, and Performance in Exercise and Sport Contexts: A Systematic Review
Source: Nutrients. 2026 Jun 19;18(12):1992. doi: 10.3390/nu18121992 (PMC13304679; doi:10.3390/nu18121992)
Supplement: Supplementary file 1 [file nutrients-18-01992-s001.zip]

Archive with 10 entries (10 files):
- Sup table S6.docx
- Table S2.docx
- Table S3. Excluded studies curcumin.docx
- Table S4.docx
- Table S5.docx
- Table_S1_revised_search_strategy_specific.docx
- Figure S1.pdf
- Figure S2.pdf
- Figure S3.pdf
- Figure S4.pdf
